# Supplementary material for: Developing the Bias Blind Spot: Increasing Skepticism towards Others
Source: PLoS One. 2015 Nov 2;10(11):e0141809. doi: 10.1371/journal.pone.0141809 (PMC4629905; doi:10.1371/journal.pone.0141809)
Supplement: S1 Dataset — (XLSX) [file pone.0141809.s001.xlsx]

## Sheet: Experiment 1
Part. #	RA Entered	RA Checked	Order	Age Group	1BIASEnemy-SELF	1BIAS-OTHER	2BIASBest Friend-SELF	2BIAS-OTHER	3CONTROLJokes-SELF	3CONTROL-OTHER	4BIASRace-SELF	4BIAS-OTHER	5BIASContest-SELF	5BIAS-OTHER	6CONTROLLose-SELF	6CONTROL-OTHER	7CONTROLGifts-SELF	7CONTROL-OTHER	8BIASHonest-SELF	8BIAS-OTHER	9CONTROLYummy-SELF	9CONTROL-OTHER	10BIASSmart-SELF	10BIAS-OTHER	11BIASGender-SELF	11BIAS-OTHER	12BIASSkin color-SELF	12BIAS-OTHER
Y1	LA	FE	A-S	1	1	1	2	2	3	3	2	3	2	3	1	1	3	3	3	3	2	3	3	2	3	1	2	1
Y2	LA		A-O	1	1	1	1	1	3	3	1	1	1	1	1	2	3	2	1	1	2	2	1	1	1	1	1	1
Y5	LA	FE	A-S	1	1	1	3	3	3	3	1	2	1	1	2	2	3	3	1	1	2	2	1	1	3	3	1	2
Y6	LA	FE	A-O	1	2	1	2	2	3	3	2	2	1	2	3	2	3	3	1	1	3	3	1	1	2	2	1	1
Y9	LA	FE	A-S	1	1	1	1	1	3	3	1	1	1		2	1	2	3	1	1	2	1	1	1	1	1	1	1
Y10	LA	FE	A-O	1	2	1	1	1	2	3	2	2	1	1	1	2	3	3	1	1	3	3	1	1	2	1	1	1
Y13	LA	FE	A-S	1	2	2	2	2	2	2	2	1	1	2	2	1	2	1	1	1	3	2	1	2	2	2	2	1
Y14	LA	FE	A-O	1	1	3	3	3	3	3	1	2	2	1	1	3	1	3	2	2	2	2	1	3	2	2	1	1
Y17	LA	FE	A-S	1	1	2	1	2	1	2	1	1	1	1	2	1	2	1	1	2	2	2	2	1	1	2	1	1
Y18	LA	FE	A-O	1	1	1	1	1	3	2	1	1	1	1	1	1	2	2	1	1	2	2	1	1	2	2	1	1
Y3	LA	FE	B-S	1	2	1	2	2	3	3	1	1	2	1	1	1	2	2	2	1	3	2	1	2	1	2	1	2
Y4	LA	FE	B-O	1	1	1	2	1	3	3	1	1	1	1	3	3	1	1	1	1	3	3	1	1	1	1	1	1
Y7	LA	FE	B-S	1	1	1	2	2	1	2	1	2	2	3	1	2	1	3	1	1	2	2	1	2	1	2	1	2
Y8	LA	FE	B-O	1	1	1	3	3	1	2	2	2	1	3	1	2	3	3	1	1	3	2	3	3	3	3	2	2
Y11	LA	FE	B-S	1	3	2	2	3	3	2	2	2	1	2	2	3	3	3	1	1	3	3	1	1	1	1	1	2
Y12	LA	FE	B-O	1	1	1	1	1	1	2	1	1	1	2	1	1	2	3	1	1	1	1	1	1	1	1	1	1
Y15	LA	FE	B-S	1	3	2	2	3	3	3	2	2	2	2	2	2	3	2	2	2	3	3	3	3	3	3	1	1
Y16	LA	FE	B-O	1	2	2	1	2	2	2	3	3	3	3	1	2	3	3	2	2	3	2	2	3	1	2	1	2
Y19	LA		B-S	1	1	2	3	1	3	3	1	3	3	3	3	1	2	3	1	1	1	1	3	3	1	1	1	1
Y20	LA		B-O	1	3	3	1	2	3	2	1	1	1	2	1	2	2	3	1	3	3	3	1	3	1	3	1	3
O1	LA	FE	A-S	2	1	1	2	1	3	2	2	3	1	1	2	2	3	3	1	1	2	2	1	2	1	1	1	2
O3	LA	FE	A-O	2	3	2	1	1	3	2	1	1	2	2	1	1	2	2	1	1	2	1	1	1	2	1	1	1
O5	LA	FE	A-S	2	1	2	1	1	2	2	2	2	1	1	2	2	1	1	1	2	2	3	2	2	1	2	1	1
O7	LA	FE	A-O	2	1	1	1	1	3	3	1	1	1	1	1	1	3	3	1	1	2	2	1	2	1	2	1	1
O9	LA		A-S	2	1	1	2	3	3	3	2	1	1	3	1	2	2	3	1	2	3	2	1	2	2	3	1	2
O13	LA		A-S	2	2	2	1	1	2	2	1	1	1	1	1	1	3	3	1	2	1	1	1	1	1	1	1	1
O14	LA	FE	A-O	2	2	2	2	2	3	3	2	2	1	2	2	1	2	2	2	1	3	2	1	2	1	2	1	2
O17	LA	FE	A-S	2	1	1	1	2	3	3	1	1	2	2	3	2	3	3	1	1	2	1	1	2	3	2	2	1
O18	LA	FE	A-O	2	2	1	1	2	3	3	2	2	1	1	1	2	2	3	1	2	3	2	1	2	1	1	1	1
O21	LA	FE	A-S	2	1	1	1	1	1	1	2	1	2	1	1	1	3	2	1	1	2	2	1	1	1	1	1	1
O22	LA	FE	A-O	2	1	1	1	2	2	2	1	1	1	1	1	1	1	1	1	1	2	2	1	1	1	2	1	1
O2	LA	FE	B-S	2	1	1	1	3	2	1	1	2	1	1	3	1	1	2	1	1	3	2	1	1	1	2	1	1
O4	LA	FE	B-O	2	1	2	1	2	3	3	3	3	3	3	1	2	2	3	1	1	2	2	1	2	1	2	1	1
O6	LA	FE	B-S	2	1	2	1	1	3	2	1	2	2	1	2	2	1	3	1	3	3	2	1	3	1	1	1	1
O8	LA	FE	B-O	2	1	1	2	2	3	3	1	1	1	1	1	1	1	1	1	1	1	2	1	1	1	1	1	1
O10	LA	FE	B-S	2	1	1	1	2	2	3	2	3	2	2	2	3	2	3	1	2	2	3	1	1	1	1		1
O15	LA	FE	B-S	2	2	3	1	2	3	2	2	1	1	3	1	2	2	1	1	1	3	3	1	1	3	1	2	3
O19	LA	FE	B-S	2	1	3	1	2	2	3	2	3	3	3	1	2	3	3	1	2	1	2	1	2	1	2	1	1
O20	LA	FE	B-O	2	1	1	2	2	3	3	1	1	1	2	1	1	2	1	2	1	2	3	1	2	1	3	1	2
O23	LA	FE	B-S	2	2	1	2	1	3	2	1	2	2	2	3	2	1	2	1	2	2	2	1	2	1	2	1	1
O24	LA	FE	B-O	2	1	1	2	2	3	2	1	1	2	2	2	1	3	3	1	1	3	3	1	1	1	1	1	1

## Sheet: Experiment 2
Part. #	RA Entered	RA Checked	Order	Age Group	1BIASEnemy-SELF	1BIAS-OTHER	2BIASBest Friend-SELF	2BIAS-OTHER	3CONTROLJokes-SELF	3CONTROL-OTHER	4BIASRace-SELF	4BIAS-OTHER	5BIASContest-SELF	5BIAS-OTHER	6CONTROLLose-SELF	6CONTROL-OTHER	7CONTROLGifts-SELF	7CONTROL-OTHER	8BIASHonest-SELF	8BIAS-OTHER	9CONTROLYummy-SELF	9CONTROL-OTHER	10BIASSmart-SELF	10BIAS-OTHER	11BIASGender-SELF	11BIAS-OTHER	12BIASSkin color-SELF	12BIAS-OTHER	REGULAR KID
Y1	LA	FE	A-S	1	1	3	3	2	2	3	2	3	1	3	2	1	1	3	1	2	2	3	1	3	1	3	1	3	1
Y2	LA	FE	A-O	1	1	2	2	3	3	3	1	2	1	2	2	1	1	2	3	3	1	2	1	2	3	2	1	2	1
Y5	LA	FE	A-S	1	3	1	3	1	2	3	1	3	1	2	2	3	2	3	1	2	3	2	2	2	2	3	2	3	1
Y6	LA	FE	A-O	1	1	2	3	3	2	2	1	1	1	1	2	1	1	1	1	1	2	2	1	1	1	1	2	2	1
Y9	LA	FE	A-S	1	1	1	1	1	2	2	1	1	2	2	2	2	3	3	1	1	2	2	1	1	2	2	2	2	1
Y10	LA	FE	A-O	1	1	1	3	1	2	2	1	1	1	1	1	1	1	1	1	1	2	2	1	1	1	1	1	1	1
Y13	LA	FE	A-S	1	2	3	1	3	2	3	2	3	1	2	1	2	2	3	1	2	3	3	1	2	2	3	1	2	1
Y14	LA	FE	A-O	1	2	3	2	3	2	2	2	3	2	2	2	2	2	3	2	3	2	3	2	2	2	3	2	3	1
Y16	LA	FE	A-O	1	3	3	3	3	3	3	3	3	2	3	1	1	2	3	1	3	3	3	2	3	1	3	1	2	1
Y17	LA	FE	A-S	1	2	2	3	3	2	3	3	2	2	2	1	1	1	3	1	3	2	3	1	2	3	3	2	2	1
Y18	LA	FE	A-O	1	1	1	1	1	2	2	1	1	1	1	1	1	3	3	1	1	2	2	1	1	1	1	1	1	1
Y21	LA	FE	A-S	1	2	1	2	3	2	2	1	1	1	1	2	1	2	2	1	1	1	1	1	1	2	1	1	1	1
Y22	LA	FE	A-O	1	1	1	1	2	2	3	1	1	1	3	1	2	1	1	1	3	2	3	1	1	1	2	1	3	1
Y25	LA	FE	A-S	1	1	2	3	3	3	3	1	2	1	1	1	1	3	3	1	2	2	2	1	1	2	2	1	2	1
Y26	LA	FE	A-O	1	1	2	1	2	3	2	1	2	1	1	1	1	2	2	1	2	2	1	2	3	1	1	1	1	1
Y27	LA	FE	A-S	1	2	2	2	2	2	3	2	3	2	3	1	2	3	3	2	3	3	3	1	3	2	3	1	2	1
Y3	LA	FE	B-S	1	3	2	3	3	3	3	2	2	2	2	1	1	3	3	1	2	3	3	3	3	3	2	1	2	1
Y4	LA	FE	B-O	1	3	2	3	3	3	3	3	3	3	3	1	2	3	3	1	3	3	3	1	1	3	3	1	3	1
Y7	LA	FE	B-S	1	2	3	2	3	1	2	2	3	2	3	1	3	1	2	1	2	3	2	1	2	2	2	1	2	1
Y8	LA	FE	B-O	1	1	2	2	2	2	2	2	2	1	1	3	3	2	2	1	1	3	2	1	2	2	3	1	2	1
Y11	LA	FE	B-S	1	1	2	2	2	3	2	1	1	1	2	1	2	1	1	1	2	2	2	1	1	1	2	1	1	1
Y15	LA	FE	B-S	1	2	3	2	3	2	2	1	1	1	1	2	2	2	1	2	1	1	2	2	2	2	3	1	2	1
Y19	LA	FE	B-S	1	1	1	1	2	3	3	1	3	1	2	2	1	2	2	1	2	2	2	1	2	1	2	3	2	1
Y20	LA	FE	B-O	1	1	1	3	3	2	3	1	2	2	3	1	1	2	2	1	1	3	3	1	1	2	1	1	2	1
Y23	LA	FE	B-S	1	1	1	1	2	3	3	1	2	1	2	3	2	2	3	2	2	2	2	1	2	1	3	1	1	1
Y28	FE		B-O	1	2	3	3	2	3	3	2	3	2	3	1	2	3	3	2	3	1	2	2	2	3	3	1	1	1
O1	LA	FE	A-S	2	3	2	2	2	3	2	2	3	3	2	2	2	3	2	1	2	3	2	1	2	3	2	1	2	1
O2	LA	FE	A-O	2	2	3	1	3	2	3	1	3	2	3	1	2	3	3	1	3	3	3	1	3	1	3	1	3	1
O5	LA	FE	A-S	2	1	2	1	2	2	3	1	2	1	2	1	1	3	3	1	2	2	2	1	2	2	3	1	2	1
O6	LA	FE	A-O	2	1	2	1	2	3	2	1	2	1	2	2	1	1	2	1	2	2	3	1	2	2	3	1	2	1
O9	LA	FE	A-S	2	1	2	3	2	3	3	3	2	3	3	1	2	3	3	1	2	3	3	2	3	1	2	1	2	1
O10	LA	FE	A-O	2	2	2	2	2	2	3	2	3	2	3	2	2	2	2	1	2	3	3	2	3	2	3	1	2	1
O13	LA	FE	A-S	2	1	2	2	2	2	3	1	2	1	2	1	1	2	2	1	2	1	3	2	3	2	3	1	1	1
O14	LA	FE	A-O	2	3	3	2	3	3	3	2	3	2	2	1	1	2	3	3	3	3	3	3	3	3	2	1	1	1
O18	LA	FE	A-O	2	1	3	3	3	2	2	1	2	1	3	1	1	3	3	1	1	1	3	1	1	1	3	1	3	1
O17	FE		A-S	2	1	3	2	1	2	3	1	2	1	2	1	1	3	3	1	3	3	3	1	3	2	3	1	1	1
O3	LA	FE	B-S	2	1	2	2	3	1	2	1	2	1	1	1	1	1	2	1	2	2	2	1	2	2	2	1	2	1
O4	LA	FE	B-O	2	1	3	3	3	2	2	3	3	3	3	1	1	2	2	1	2	3	3	1	3	1	3	1	2	1
O7	LA	FE	B-S	2	1	2	2	3	2	2	1	2	2	1	2	1	2	2	1	2	2	2	1	2	2	1	1	2	1
O8	LA	FE	B-O	2	1	2	3	2	2	2	1	2	1	2	1	1	2	2	1	1	2	2	1	1	2	3	1	2	1
O11	LA	FE	B-S	2	2	2	1	2	3	3	2	3	2	2	2	2	2	2	2	3	1	1	1	2	1	2	1	3	1
O12	LA	FE	B-O	2	1	3	2	3	3	3	2	2	2	3	1	2	3	3	1	2	3	3	1	2	3	3	1	2	1
O15	LA	FE	B-S	2	2	2	2	2	3	3	1	1	2	1	1	2	1	1	3	3	3	2	1	1	2	2	1	2	1
O16	LA	FE	B-O	2	1	2	2	3	2	2	1	3	1	3	2	2	1	2	1	3	2	3	1	2	3	3	1	2	1
O19	LA	FE	B-S	2	2	3	1	3	3	3	1	3	2	3	2	3	3	3	1	3	2	3	2	3	2	3	1	3	1
O20	FE		B-O	2	2	3	2	3	3	3	1	2	2	3	1	1	3	3	1	2	3	3	1	2	2	3	1	2	1
O24	FE		B-O	2	2	2	1	1	3	3	2	2	2	3	2	2	3	3	2	2	2	2	2	3	2	2	2	3	1
